# Supplementary material for: Identification of SEC61G as a Diagnostic and Prognostic Biomarker in Oral Squamous Cell Carcinoma
Source: Biomedicines. 2023 Oct 6;11(10):2718. doi: 10.3390/biomedicines11102718 (PMC10603851; doi:10.3390/biomedicines11102718)
Supplement: Supplementary file 1 [file biomedicines-11-02718-s001.zip]

Archive with 1 entries (1 files):
- biomedicines-2622167-supplementary.pdf
